# Supplementary material for: Directed evolution of a TNA polymerase identifies independent paths to fidelity and catalysis
Source: Nat Commun. 2025 Dec 19;17:925. doi: 10.1038/s41467-025-67652-1 (PMC12830623; doi:10.1038/s41467-025-67652-1)
Supplement: Supplementary file 4 — Source data [file 41467_2025_67652_MOESM4_ESM.xlsx]

## Sheet: Fig1d_Fidelity
Experiment		(Substitution)			(Substitution + In/Del)
TNAP	Reads (nt)	Errors	Error Rate	Fidelity (%)	Errors	Error Rate	Fidelity (%)
Kod-RSGA	1677	16	0.00954085	99.0459	24	0.0143113	98.5689
5-270	1000	2	0.002	99.8	3	0.003	99.7
7-47	1000	3	0.003	99.7	3	0.003	99.7
8-64	1000	3	0.003	99.7	3	0.003	99.7
10-92	1000	1	0.001	99.9	1	0.001	99.9
Binomial Two-Proportion Z-Test (Substitution)
Comparison		ΔFidelity (pp)	z	p-Value	Statistacal Significance
Kod-RSGA → 5-270		0.754085	2.309	0.02092	Significant (p<0.05)
5-270 → 7-47		-0.1	-0.448	0.6543	Not Significant
7-47 → 8-64		0	0	1	Not Significant
8-64 → 10-92		0.2	1.001	0.3168	Not Significant
Binomial Two-Proportion Z-Test (Substitution + In/Del)
Comparison		ΔFidelity (pp)	z	p-Value	Statistacal Significance
Kod-RSGA → 5-270		1.13113	2.833	0.004607	Significant (p<0.05)
5-270 → 7-47		0	0	1	Not Significant
7-47 → 8-64		0	0	1	Not Significant
8-64 → 10-92		0.2	1.001	0.3168	Not Significant

## Sheet: Fig1d&FigS7_TNASyn
Directed Evolution of a TNA Polymerase Identifies Independent Paths to Fidelity and Catalysis
Source Data: Kinetic Analysis of TNAP Synthesizing TNA
A. Plate Reader
Plate Reader	Synergy Neo2
Software Version	3.14.03
Excel Version	16.66
Read	Fluorescence Endpoint
	Greiner 96 V bottom
	Filter Set 1
	Excitation: 487/20, Emission: 528/20
	Optics: Top, Gain: AutoScale
	Light Source: Xenon Flash, Lamp Energy: Low, Standard Dynamic Range
	Read Speed: Normal, Delay: 0 msec, Measurements/Data Point: 10
	Read Height: (auto)
Automatic gain values
Gain(487,528)	76
Actual Temperature:	24.2
B. Raw Data
Minimum Signal (Kod-WT, tNTP, 0 sec, n=8)
MINIMUM	8353	8076	9429	8879	9533	8329	8587	7861
TNAP (Kod-RSGA, 5-270, 7-47, 10-92) synthesizing TNA (tNTPs) at 55°C
Time (Sec)	5	10	20	30	60	150	300	900
Kod-RSGA	10916	13167	12566	12989	14591	17739	24904	41060
Kod-RSGA	11096	12581	13568	13208	13570	16515	25993	42956
5-270	11976	12784	13088	14222	14746	19886	29751	44102
5-270	11059	18536	12803	20108	18057	18334	29729	44404
7-47	12262	13671	13224	15056	18407	34732	40037	44105
7-47	10842	12920	15767	19287	21171	36496	43112	46049
8-64	12621	14198	14627	16436	26964	41403	44120	47029
8-64	10070	13003	15323	18211	23939	42413	44061	45130
10-92	13905	19508	31870	36870	39683	42887	42729	46344
10-92	13175	20336	31903	38376	41194	40921	42438	42783
C. Processing
Controls
MIN (Kod-WT, tNTPs, 0s) and MAX (10-92, tNTPs, 900s)
MIN	8630.88
MAX	44563.5
MAX - MIN	35932.6
Subtract background (MIN), divide by difference of MAX and MIN (MAX - MIN), multiply by 40 nt (length extension per polymerase)
Time (Sec)	5	10	20	30	60	150	300	900
Kod-RSGA	2.54379	5.04959	4.38056	4.85144	6.63478	10.1391	18.1152	36.0999
Kod-RSGA	2.74416	4.39726	5.49598	5.09523	5.49821	8.77656	19.3274	38.2105
5-270	3.72377	4.62324	4.96165	6.22401	6.80732	12.5291	23.5108	39.4863
5-270	2.70298	11.0263	4.64439	12.7763	10.4931	10.8015	23.4863	39.8224
7-47	4.04215	5.61064	5.11304	7.15241	10.8827	29.0556	34.9611	39.4896
7-47	2.46141	4.77463	7.94389	11.8623	13.9596	31.0193	38.3842	41.6537
8-64	4.44179	6.19729	6.67485	8.68862	20.4083	36.4817	39.5063	42.7446
8-64	1.60203	4.86703	7.44964	10.6645	17.0409	37.6061	39.4406	40.6306
10-92	5.87113	12.1084	25.8697	31.4356	34.5671	38.1337	37.9578	41.982
10-92	5.05849	13.0301	25.9064	33.1121	36.2491	35.9452	37.6339	38.018
Kod-RSGA: Linear range 5-900 seconds, rate = 2.27 nt/min
Time (Sec)	5	10	20	30	60	150	300	900
AVG	2.64398	4.72342	4.93827	4.97334	6.06649	9.45784	18.7213	37.1552
SEM	0.100188	0.326166	0.55771	0.121895	0.568286	0.681275	0.606134	1.05531
CORREL			0.808706	0.740128	0.816469	0.955765	0.988257	0.992242
								2.26948
5-270: Linear range 5-900 seconds, rate = 2.33 nt/min
Time (Sec)	5	10	20	30	60	150	300	900
AVG	3.21338	7.82478	4.80302	9.50014	8.65022	11.6653	23.4986	39.6544
SEM	0.5104	3.20155	0.15863	3.27613	1.84289	0.863839	0.0122451	0.168092
CORREL			0.155423	0.671292	0.620153	0.767095	0.953448	0.973335
								2.3266
7-47: Linear range 5-150 seconds, rate = 10.72 nt/min
Time (Sec)	5	10	20	30	60	150	300	900
AVG	3.25178	5.19263	6.52847	9.50738	12.4212	30.0375	36.6727	40.5716
SEM	0.790368	0.418005	1.41543	2.35496	1.53843	0.981838	1.71154	1.08203
CORREL			0.956415	0.985647	0.971201	0.996212	0.962825	0.818445
						10.7239
8-64: Linear range 5-150 seconds, rate = 13.94 nt/min
Time (Sec)	5	10	20	30	60	150	300	900
AVG	3.02191	5.53216	7.06224	9.67658	18.7246	37.0439	39.4735	41.6876
SEM	1.41988	0.665134	0.387392	0.98796	1.68371	0.562163	0.0328392	1.05698
CORREL			0.946274	0.981024	0.995623	0.996609	0.92336	0.752142
						13.9405
10-92: Linear range 5-20 seconds, rate = 81.44 nt/min
Time (Sec)	5	10	20	30	60	150	300	900
AVG	5.46481	12.5692	25.888	32.2739	35.4081	37.0395	37.7959	40
SEM	0.406316	0.460863	0.0183677	0.838235	0.841018	1.09427	0.16197	1.98204
CORREL			0.999868	0.98592	0.867726	0.706834	0.641144	0.544274
			81.4386
D. Plotting
Polymerase	tNTP Syn Rate (nt/min)
Kod-RSGA	2.26948
5-270	2.3266
7-47	10.7239
8-64	13.9405
10-92	81.4386

## Sheet: FigS7_DNASyn
Directed Evolution of a TNA Polymerase Identifies Independent Paths to Fidelity and Catalysis
Source Data: Kinetic Analysis of TNAP Synthesizing DNA
A. Plate Reader
Plate Reader	Synergy Neo2
Software Version	3.14.03
Excel Version	16.66
Read	Fluorescence Endpoint
	Greiner 96 V bottom
	Filter Set 1
	Excitation: 487/20, Emission: 528/20
	Optics: Top, Gain: AutoScale
	Light Source: Xenon Flash, Lamp Energy: Low, Standard Dynamic Range
	Read Speed: Normal, Delay: 0 msec, Measurements/Data Point: 10
	Read Height: (auto)
Automatic gain values
Gain(487,528)	75
Actual Temperature:	24.3
B. Raw Data
TNAP (Kod-RSGA, 5-270, 7-47, 10-92) synthesizing DNA (dNTPs) at 55°C
Time (Sec)	5	10	20	30	60	150	300	900
Kod-RSGA	9836	12231	14295	19251	28506	36633	40193	38977
Kod-RSGA	9687	11620	13429	18086	28384	32679	36768	37829
5-270	11703	12194	16241	17031	25405	33481	37420	38403
5-270	10561	15827	15804	18594	21664	32124	38030	40745
7-47	10482	17821	25000	30393	31344	34491	35673	38335
7-47	13444	18768	24413	29588	30663	36104	39979	35964
8-64	14331	20131	28240	32753	33749	36946	35377	35431
8-64	15124	21808	29676	36547	37117	41049	41290	43022
10-92	11465	17044	18626	22928	23014	23178	25758	24103
10-92	16066	20978	22553	26964	27823	28349	30240	27763
C. Processing
Controls
MIN (Kod-WT, tNTPs, 0s) and MAX (8-64, dNTPs, 900s)
MIN	8630.88
MAX	39226.5
MAX - MIN	30595.6
Subtract background (MIN), divide by difference of MAX and MIN (MAX - MIN), multiply by 40 nt (length extension per polymerase)
Time (Sec)	5	10	20	30	60	150	300	900
Kod-RSGA	1.57555	4.70672	7.40514	13.8845	25.9843	36.6093	41.2636	39.6738
Kod-RSGA	1.38075	3.90791	6.27296	12.3614	25.8248	31.44	36.7858	38.1729
5-270	4.01642	4.65835	9.9493	10.9821	21.9301	32.4885	37.6382	38.9234
5-270	2.5234	9.40804	9.37797	13.0256	17.0392	30.7144	38.4357	41.9853
7-47	2.42012	12.015	21.4006	28.4513	29.6946	33.8089	35.3542	38.8345
7-47	6.29257	13.253	20.6332	27.3989	28.8043	35.9177	40.9838	35.7347
8-64	7.45221	15.035	25.6365	31.5367	32.8388	37.0185	34.9673	35.0379
8-64	8.48896	17.2275	27.5139	36.4969	37.2421	42.3827	42.6978	44.9621
10-92	3.70527	10.9991	13.0674	18.6917	18.8042	19.0186	22.3916	20.2279
10-92	9.72051	16.1423	18.2015	23.9683	25.0913	25.779	28.2513	25.0129
Kod-RSGA: Linear range 5-60 seconds, rate = 26.65 nt/min
Time (Sec)	5	10	20	30	60	150	300	900
AVG	1.47815	4.30732	6.83905	13.123	25.9045	34.0246	39.0247	38.9234
SEM	0.0973995	0.399404	0.566094	0.761547	0.07975	2.58468	2.23888	0.750434
CORREL			0.975427	0.984015	0.996878	0.93275	0.886893	0.700977
					26.6496
5-270: Linear range 5-60 seconds, rate = 16.51 nt/min
Time (Sec)	5	10	20	30	60	150	300	900
AVG	3.26991	7.0332	9.66364	12.0038	19.4846	31.6014	38.037	40.4543
SEM	0.746512	2.37485	0.285662	1.02171	2.44545	0.887055	0.39875	1.53094
CORREL			0.957651	0.967424	0.986629	0.978789	0.942718	0.784726
					16.5084
7-47: Linear range 5-30 seconds, rate = 54.48 nt/min
Time (Sec)	5	10	20	30	60	150	300	900
AVG	4.35634	12.634	21.0169	27.9251	29.2494	34.8633	38.169	37.2846
SEM	1.93622	0.619043	0.383715	0.526219	0.445162	1.0544	2.81478	1.54989
CORREL			0.982663	0.984966	0.851269	0.778892	0.763439	0.59412
				54.4778
8-64: Linear range 5-20 seconds, rate = 72.74 nt/min
Time (Sec)	5	10	20	30	60	150	300	900
AVG	7.97058	16.1312	26.5752	34.0168	35.0405	39.7006	38.8325	40
SEM	0.518375	1.09624	0.938696	2.48009	2.20162	2.68208	3.86526	4.96215
CORREL			0.992882	0.988968	0.84524	0.746059	0.656627	0.527728
			72.7393
10-92: Linear range 5-30 seconds, rate = 31.17 nt/min
Time (Sec)	5	10	20	30	60	150	300	900
AVG	6.71289	13.5707	15.6344	21.33	21.9477	22.3988	25.3214	22.6204
SEM	3.00762	2.57161	2.56703	2.63829	3.14359	3.38022	2.92983	2.3925
CORREL			0.881881	0.954287	0.842938	0.675142	0.705436	0.464913
				31.1723
D. Plotting
Polymerase	dNTP Syn Rate (nt/min)
Kod-RSGA	26.6496
5-270	16.5084
7-47	54.4778
8-64	72.7393
10-92	31.1723

## Sheet: Fig1d_Thermostability
Polymerase	Rel. Thermal Stability (%)
Kod-RSGA	100
5-270	100
7-47	100
8-64	100
10-92	100

## Sheet: Fig3d_PocketVolume
Polymerase	Pocket Volume (Å^3)
Kod-RSGA	753
5-270	1851
7-47	1002
8-64	1027
10-92	692

## Sheet: Fig3e_RMSD
	RI	5-270	8-64	10-92
RMSD to WT	0.475 (637 to 637 atoms)	1.320 (632 to 632 atoms)	1.248 (618 to 618 atoms)	1.097 (612 to 612 atoms)
	0.475	1.32	1.248	1.097	Fig3e
	RI	5-270	8-64	10-92
D404/405	1.79991	1.32576	1.07115	0.521903
CG	1.98253	1.41265	1.12299	0.42201
OD2	3.1977	1.99158	1.30256	0.32929
OD1	3.34409	1.55786	1.06767	0.59167
CB	0.33035	0.99749	1.06043	0.44893
CA	0.2723	0.92745	0.89247	0.45999
N	0.54817	0.97414	0.85462	0.47933
C	0.23124	1.03856	0.97356	0.54418
O	0.20376	1.33769	1.21736	0.77682
D540/541	1.36945	0.896657	1.26834	0.503119
CG	0.96396	1.11648	0.69703	0.58587
OD2	0.926347	1.32386	0.94305	0.70218
OD1	1.215	1.37427	0.78515	0.74508
CB	0.96582	0.67511	0.66734	0.40238
CA	0.76978	0.47706	0.63168	0.31398
N	0.71743	0.51254	0.60258	0.21891
C	0.88458	0.51207	0.98648	0.37555
O	2.98615	0.57959	2.94911	0.42911
D542/543	1.93528	1.21043	0.711885	0.498298
CG	1.50657	1.47163	0.86111	0.51283
OD2	2.10647	1.96919	1.11202	0.6133
OD1	3.31258	1.36087	0.7089	0.42409
CB	2.42542	1.42477	0.8414	0.54281
CA	1.73646	0.91144	0.54509	0.45998
N	1.44808	0.73903	0.54419	0.4464
C	0.99662	0.47471	0.34962	0.40834
O	0.54235	0.43992	0.38749	0.54331
Average	1.70155	1.14428	1.01712	0.507774
Calc_all	1.71856	1.15856	1.04288	0.507876	Fig3e
	1.98253	1.41265	1.12299	0.42201
	3.1977	1.99158	1.30256	0.32929
	3.34409	1.55786	1.06767	0.59167
	0.33035	0.99749	1.06043	0.44893
	0.2723	0.92745	0.89247	0.45999
	0.54817	0.97414	0.85462	0.47933
	0.23124	1.03856	0.97356	0.54418
	0.20376	1.33769	1.21736	0.77682
	0.96396	1.11648	0.69703	0.58587
	0.926347	1.32386	0.94305	0.70218
	1.215	1.37427	0.78515	0.74508
	0.96582	0.67511	0.66734	0.40238
	0.76978	0.47706	0.63168	0.31398
	0.71743	0.51254	0.60258	0.21891
	0.88458	0.51207	0.98648	0.37555
	2.98615	0.57959	2.94911	0.42911
	1.50657	1.47163	0.86111	0.51283
	2.10647	1.96919	1.11202	0.6133
	3.31258	1.36087	0.7089	0.42409
	2.42542	1.42477	0.8414	0.54281
	1.73646	0.91144	0.54509	0.45998
	1.44808	0.73903	0.54419	0.4464
	0.99662	0.47471	0.34962	0.40834
	0.54235	0.43992	0.38749	0.54331

## Sheet: Fig4a_NA_Param
		Primer to Alpha Phosphate (Angstrom)
	Kod	3.7
	Kod-RI	4.6
	5-270	6.7
	8-64	4.3
	10-92	3.9
	Local base-pair parameters for incoming xATP with templating dT
	Pair ID	Pair		Shear	Stretch	Stagger	Buckle	Propeller	Opening
	13	a-T	Kod-WT	0.01	-0.24	0.06	5.46	0.75	2.85
	1	a-T	Kod-RI	0.02	-0.71	1.83	-20.01	-20.52	15.27
	13	a-T	5-270	-0.58	-0.16	-0.63	13.99	3.65	3.72
	13	a-T	8-64	-0.55	-0.22	-0.2	13.85	1.55	2.09
	1	T-a	10-92	0.44	-0.35	-0.88	-5.89	-1.39	1.62

## Sheet: Fig5_Mutations
Mutation	Domain	TNAP Generation	BLOSUM62	FoldX ΔΔG (kcal mol-1)	Cα Distance to Active Site (Å)			ABS SASA (Å^2)			REL SASA (% of max)			% Activity if reverted
					Kod	5-270	10-92	Kod	5-270	10-92	Kod	5-270	10-92	45-sec Reaction	60-sec Reaction
K99R	NTD	5-270	2	0.061	47.526	46.814	46.555	103.1	130.5	144	50.3	54.8	60.5
E102A	NTD	5-270	-1	0.016	46.472	45.233	45.775	132.3	86.3	76.4	75.9	79.3	70.2
I107V	NTD	5-270	3	0.65	43.35	42.557	42.256	97.5	73.3	68.1	55.5	48.2	44.8
V127I	NTD	5-270	3	-0.64	32.634	33.348	32.382	31.9	55.1	36.9	21	31.4	21
K136T	Exo	5-270	-1	1.173	39.757	39.816	39.253	95.6	67	51.9	46.6	47.7	36.9
D141A	Exo	Kodexo-	-2	N/A	38.724	39.075	38.576	13.4	12	11.8	12.3	11.1	10.8
E143A	Exo	Kodexo-	-1	N/A	42.59	42.804	42.442	5.2	8.8	9.1	4.8	8	8.4
Q285K	Exo	5-270	1	-0.323	31.788	31.245	31.705	103.1	97.2	124.9	57.7	47.4	60.9
T296A	Exo	5-270	0	1.125	47.666	47.883	48.006	9.3	34.5	11.9	6.6	31.7	11
T297Q	Exo	5-270	-1	-0.26	49.847	49.899	50.09	77.1	85.2	130	54.8	47.6	72.7
N304G	Exo	5-270	0	-0.815	51.205	50.657	50.699	97.5	38.6	26.5	67.3	47.6	32.7
I337V	NTD	5-270	3	0.916	24.61	25.39	24.025	0.2	3.2	1.8	0.1	2.1	1.2
Q339H	NTD	33878	0	1.633	29.202	29.914	28.691	0.5	2.7	2.7	0.3	1.5	1.5	90.2	93.62
S340P	NTD	5-270	-1	-1.031	30.683	31.802	30.505	1.3	2.6	0.2	1.1	1.9	0.1
F356Y	NTD	5-270	3	0.779	24.497	25.128	24.46	8	42.1	40.4	4	19.6	18.9
K375R	Palm	5-270	2	-0.275	33.388	31.597	31.783	160.1	150.4	144.1	78.1	63.1	60.5
L377Y	Palm	5-270	-1	1.387	28.122	26.703	26.793	25	45.7	51.1	13.9	21.3	23.9
A378E	Palm	5-270	-1	-0.214	29.146	27.072	27.279	74.4	56.7	103.7	68.4	32.5	59.6
+381L	Palm	5-270	N/A	N/A	N/A	22.08	22.573	N/A	102.3	94.7	N/A	57	52.7
Q383E	Palm	5-270	2	0.076	22.479	21.74	21.857	100.3	41.8	43.4	56.1	24	24.9
E386A	Palm	5-270	-1	0.822	14.984	14.163	14.505	96.8	54.8	52.5	55.5	50.4	48.3
R395K	Palm	5-270	2	-0.061	18.93	20.842	20.614	132.6	116.1	110	55.7	56.6	53.7
K466R	Finger	5-270	2	0.087	20.94	21.136	21.259	151.5	146.1	163.4	73.9	61.3	68.6
I472V	Finger	5-270	3	0.066	28.141	28.068	27.785	167.9	146	130.7	95.5	96.1	86
P474L	Finger	33878	-3	0.109	25.441	25.912	26.099	80.1	106.7	153.5	58.4	77.7	85.5	69.86	75.83
I475L	Finger	5-270	2	-0.359	25.657	26.322	26.179	38.5	58	61.7	21.9	32.3	34.4
R477K	Finger	5-270	2	0.303	22.484	22.508	22.677	85.4	74.4	96.1	35.9	36.3	46.9
A485R	Finger	Kod-RI	-1	-2.007	14.812	15.292	14.858	30.9	31.4	17.9	28.4	13.2	7.5
N491S	Finger	Kod-RS	1	0.376	10.643	10.46	10.144	48.8	35.1	37	33.6	29.7	31.3
S493G	Finger	33878	0	1.666	13.197	13.159	12.666	0	0.7	0	0	0.6	0	47.71	74.31
E520Q	Palm	5-270	2	-0.031	15.218	14.893	14.783	88.1	79.7	70.6	50.6	44.6	39.5
T523E	Palm	5-270	-1	-0.277	14.526	14.349	14.272	55.8	75	77.7	39.7	43.1	44.6
M524T	Palm	5-270	-1	2.05	17.029	17.038	16.891	49.7	65.3	68.7	25.7	46.5	48.9
K527R	Palm	5-270	2	-0.239	19.205	19.142	18.936	123.8	121.5	148.2	60.4	51	62.2
Y533F	Palm	5-270	3	0.284	24.114	24.343	24.057	54.8	34.7	51.4	25.6	17.3	25.7
I538L	Palm	5-270	2	-0.088	15.725	16.031	16.128	0	0	0	0	0	0
S540A	Palm	5-270	1	-0.331	9.334	9.662	9.564	0.5	0	0.4	0.4	0	0.4
T548P	Palm	33878	-1	6.284	19.734	19.841	19.983	3.6	0.5	3.2	2.6	0.4	2.3	25.85	47.91
P550H	Palm	33878	-2	1.468	25.05	25.099	25.841	91.1	87.2	169.9	66.4	63.6	92.9	60.16	68.26
M562K	Palm	5-270	-1	0.48	21.514	21.502	20.877	100.8	107.5	104.6	52.2	52.4	51
K566D	Palm	5-270	-1	0.524	22.367	22.275	21.952	168.5	108.4	105.6	82.2	76	73.9
A575L	Palm	5-270	-1	-1.199	17.675	17.602	17.443	25.4	84.7	77.9	23.4	47.2	43.4
G602D	Thumb	5-270	-1	3.856	23.434	24.551	24.226	26.7	74.6	71	32.9	52.2	49.7
R606G	Thumb	Kod-RSGA	-2	2.597	11.045	11.112	11.055	94.9	1.9	1.1	39.8	2.3	1.4
D615G	Thumb	17349	-1	1.425	21.895	21.412	21.6	17.9	26.1	22.7	12.5	18.3	28	11.66	31.51
K672R	Thumb	5-270	2	-1.366	35.297	33.464	34.115	178.3	184.2	229.5	87	77.3	96.4
P717S	Thumb	17349	-1	3.514	35.784	34.3	34.418	17.1	12.4	7.3	12.5	9	6.2	99.04	90.4
T723A	Thumb	Kod-RSGA	0	-0.079	47.705	46.036	46.398	118.9	96.5	92.2	84.5	88.7	84.8
A741P	Thumb	23590	-1	3.358	23.128	23.162	23.03	0.2	0.8	1.3	0.2	0.8	0.9	17.28	19.32
F749C	Thumb	17349	-2	3.387	28.91			60.5			30.2			69.81	73.12
K771T	Thumb	17349	-1											73.05	74.55
